# Supplementary material for: Adipocyte-Derived Small Extracellular Vesicles from Patients with Alzheimer Disease Carry miRNAs Predicted to Target the CREB Signaling Pathway in Neurons
Source: Int J Mol Sci. 2023 Sep 13;24(18):14024. doi: 10.3390/ijms241814024 (PMC10530811; doi:10.3390/ijms241814024)
Supplement: Supplementary file 1 [file ijms-24-14024-s001.zip]

Archive with 3 entries (3 files):
- Supplemental Figures S1-S3.pdf
- Supplemental Table S1_CSF.pdf
- Supplemental Table S2_serum.pdf
